# Supplementary material for: Epidemiological and genomic analyses of human isolates of Streptococcus suis between 2005 and 2021 in Shenzhen, China
Source: Front Microbiol. 2023 Mar 27;14:1118056. doi: 10.3389/fmicb.2023.1118056 (PMC10126776; doi:10.3389/fmicb.2023.1118056)
Supplement: Supplementary file 1 [file Table_1.xlsx]

## Sheet: Sheet1
Supplementary Table S1 Epidemiological and clinical features of 43 human S. suis cases reported in Shenzhen from 2005 to 2021
Patients	Isolates	Age	Sex	Locations	Occupation	Data	Type	Outcome	Contact with pork	Route of infection	personal protection	wet markets	Hospital
P1	CZ07011	/	/	Chaozhou City	/	2005-07-28	/	/	/	/	/	/	/
P2	SG07012	/	/	Shaoguan City	/	2005-08-15	/	/	/	/	/	/	/
P3	FS07016	/	/	Foshan City	/	2005-08-30	/	/	/	/	/	/	/
P4	FS07017	/	/	Foshan City	/	2005-11-14	/	/	/	/	/	/	/
P5	JM07013	/	/	Jiangmen City	/	2006-03-06	/	/	/	/	/	/	/
P6	SZ07009	49	Male	Longhua，Shenzhen City	Cook	2007-07-19	Meningitis	Recovered	√	Skin injury	×	M1	H1
P7	GZ07014	/	/	Guangzhou City	/	2007-07-25	/	/	/	/	/	/	/
P8	SZ07010	51	Male	Longhua，Shenzhen City	Cook	2007-07-30	Meningitis	Recovered	√	Skin injury	×	M2	H1
P9	FS07015	/	/	Foshan City	/	2007-09-25	/	/	/	/	/	/	/
P10	SZ08001	65	Male	Longgang，Shenzhen City	Cook	2008-07-26	Meningitis	Recovered	√	Skin injury	×	M5	H2
P11	SZ08002	28	Male	Longgang，Shenzhen City	Cook	2008-07-31	Meningitis	Recovered	/	/	/	/	H2
P12	SZ09001	36	Male	Longgang，Shenzhen City	Cook	2009-09-05	Meningitis	Recovered	√	/	×	/	H3
P13	SZ09002	63	Male	Luohu，Shenzhen City	freelancer	2009-09-28	Meningitis	Recovered	√	/	×	/	H4
P14	SZ11001	44	Male	Guangming，Shenzhen City	Butcher	2011-05-04	Meningitis	Recovered	×	Contact with chicken&duck	√	M7	H5
P15	SZ11002	36	Male	Baoan，Shenzhen City	Worker	2011-06-13	Meningitis	Recovered	/	/	/	/	H6
P16	Unisolated strain 1	58	Male	Longgang，Shenzhen City	Driver	2013-06-22	Meningitis	Recovered	√	Eating of pork from diseased or dead pig	×	/	H2
P17	SZ13003	56	Male	Longgang，Shenzhen City	Worker	2013-07-17	Meningitis	Recovered	/	/	/	/	H3
P18	SZ13004	57	Male	Pingshan，Shenzhen City	Worker	2013-07-25	Meningitis	Recovered	√	Skin injury	×	/	H3
P19	Unisolated strain 2	44	Male	Longgang，Shenzhen City	Cook	2013-09-10	Meningitis	Recovered	√	/	×	/	H3
P20	SZ15001	44	Male	Baoan，Shenzhen City	Butcher	2015-03-01	Meningitis	Recovered	/	/	/	/	H6
P21	Unisolated strain 3	56	Male	Baoan，Shenzhen City	Butcher	2015-04-27	Meningitis	Recovered	√	/	/	/	H8
P22	SZ16001	61	Male	Longhua，Shenzhen City	Worker	2016-05-06	Meningitis	Recovered	√	/	/	/	H1
P23	SZ16002	84	Female	Longgang，Shenzhen City	freelancer	2016-08-23	/	Recovered	/	/	/	/	H2
P24	Unisolated strain 4	29	Male	Luohu，Shenzhen City	Cook	2017-04-11	/	Recovered	/	/	/	/	H4
P25	SZ17007	33	Male	Longgang，Shenzhen City	Cook	2017-04-25	Meningitis	Recovered	√	/	/	/	H4
P26	Unisolated strain 5	53	Female	Luohu，Shenzhen City	freelancer	2018-06-06	Arthritis	Recovered	√	/	×	M3	H3
P27	SZ18022	59	Female	Longhua，Shenzhen City	Cook	2018-06-09	Meningitis	Recovered	√	Skin injury	×	M4	H3
P28	Unisolated strain 6	46	Male	Longgang，Shenzhen City	Cook	2018-06-14	Meningitis	Recovered	√	/	×	/	H4
P29	SZ18024	59	Male	Longhua，Shenzhen City	Cook	2018-07-04	Meningitis&Sepsis	Recovered	√	/	×	/	H3
P30	SZ19005	55	Male	Baoan，Shenzhen City	Butcher	2019-04-12	Meningitis	Recovered	√	/	×	Abattoir 2	H9
P31	SZ19008	53	Male	Longhua，Shenzhen City	freelancer	2019-05-25	STSLS	Died	√	/	×	M8	H4
P32	SZ19010	44	Male	Longhua，Shenzhen City	Cook	2019-07-29	Meningitis	Recovered	√	Tasting raw pork & mouth ulcers	×	M9	H1
P33	Unisolated strain 7	22	Male	Nanshan，Shenzhen City	Cook	2019-08-18	/	Recovered	√	/	/	/	H10
P34	SZ20006	52	Male	Luohu，Shenzhen City	Cook	2020-06-22	Meningitis	Recovered	√	Skin injury	×	Abattoir 3&4	H4
P35	Unisolated strain 8	68	Female	Baoan，Shenzhen City	freelancer	2020-08-03	/	Recovered	√	/	/	/	H9
P36	SZ20007	54	Male	Shantou City	Butcher	2020-09-03	Sepsis	Recovered	√	Skin injury	×	/	H11
P37	Unisolated strain 9	42	Male	Longgang，Shenzhen City	Butcher	2020-12-17	/	Recovered	√	Skin injury	×	/	H3
P38	SZ21002	59	Female	Longgang，Shenzhen City	freelancer	2021-01-30	Sepsis	Recovered	√	/	√	M6	H4
P39	SZ210609	56	Male	Nanshan，Shenzhen City	Butcher	2021-06-07	Meningitis&Sepsis	Recovered	√	Skin injury	×	/	H5
P40	Unisolated strain 10	59	Male	Longgang，Shenzhen City	Butcher	2021-06-14	Sepsis	Recovered	√	Skin injury	×	/	H12
P41	SZ21011	49	Male	Dongguan City	Cook	2021-06-30	Sepsis	Recovered	√	Skin injury	×	M4	H7
P42	SZ21013	56	Male	Futian，Shenzhen City	Worker	2021-08-22	Meningitis&Sepsis	Recovered	×	Eating of chicken	×	Abattoir 1	H7
P43	SZ21014	25	Male	Longhua，Shenzhen City	Butcher	2021-09-21	STSLS	Died	√	Skin injury	×	Abattoir 3	H1
"/" Indicates that information is missing.
		#DIV/0!
