# Supplementary material for: Epidemiological and genomic analyses of human isolates of Streptococcus suis between 2005 and 2021 in Shenzhen, China
Source: Front Microbiol. 2023 Mar 27;14:1118056. doi: 10.3389/fmicb.2023.1118056 (PMC10126776; doi:10.3389/fmicb.2023.1118056)
Supplement: Supplementary file 2 [file Table_2.xlsx]

## Sheet: Sheet1
Supplementary Table S2 Genome sequences’ data information
Strain	Serotype	ST	CC	Country	Region	Host	Year	Reference	Accession
E34W	1&14	105	1	Vietnam		Human	2007	Weinert et al., 2015	CDUM01
E11Q	1&14	105	1	Vietnam		Human	2006	Weinert et al., 2015	CDWA01
LL-Q	1&14	1	1	UK		Diseased Pig	2010	Weinert et al., 2015	CECP01
LL-R	1&14	1	1	UK		Diseased Pig	2010	Weinert et al., 2015	CECQ01
LL-Y	1&14	1	1	UK		Diseased Pig	2010	Weinert et al., 2015	CECX01
LL-Z	1&14	1	1	UK		Diseased Pig	2010	Weinert et al., 2015	CEDA01
LS4F	1&14	1	1	UK		Diseased Pig	2009	Weinert et al., 2015	CEFH01
S99I	1&14	1	1	UK		Diseased Pig	2010	Weinert et al., 2015	CEGR01
S93M	1&14	1	1	UK		Diseased Pig	2010	Weinert et al., 2015	CEHC01
S13I	1&14	1	1	UK		Diseased Pig	2010	Weinert et al., 2015	CEIK01
S13C	1&14	1	1	UK		Diseased Pig	2010	Weinert et al., 2015	CEIU01
S11H	1&14	1	1	UK		Diseased Pig	2011	Weinert et al., 2015	CEJE01
S12W	1&14	1	1	UK		Diseased Pig	2010	Weinert et al., 2015	CEJV01
S13H	1&14	1	1	UK		Diseased Pig	2010	Weinert et al., 2015	CEJX01
S95V	1&14	1	1	UK		Diseased Pig	2010	Weinert et al., 2015	CEKC01
S97P	1&14	1	1	UK		Diseased Pig	2010	Weinert et al., 2015	CEKD01
S12Y	1&14	1	1	UK		Diseased Pig	2010	Weinert et al., 2015	CEKN01
S15Y	1&14	1	1	UK		Pig	2010	Weinert et al., 2015	CEKT01
S92L	1&14	1	1	UK		Diseased Pig	2010	Weinert et al., 2015	CELM01
6112	1&14	1	1	Netherlands		Diseased Pig	1992	Willemse et al., 2016	CZDR01
C160	1&14	1	1	Netherlands		Diseased Pig	1991	Willemse et al., 2016	CZEA01
6388	1&14	1	1	Netherlands		Diseased Pig	1992	Willemse et al., 2016	CZEI01
C187	1&14	132	1	Netherlands		Diseased Pig	1992	Willemse et al., 2016	CZER01
GD-0023	1&14	1	1	Netherlands		Diseased Pig	2001	Willemse et al., 2016	CZFH01
GD-0036	1&14	1	1	Netherlands		Diseased Pig	2002	Willemse et al., 2016	CZFL01
GD-0113	1&14	1	1	Netherlands		Diseased Pig	2007	Willemse et al., 2016	CZGX01
SUT708	2	28	28	Japan		Pig	2014	Tohya et al., 2016	DRR050071
SUT709	2	28	28	Japan		Pig	2014	Tohya et al., 2016	DRR050072
SUT780	2	28	28	Japan		Pig	2014	Tohya et al., 2016	DRR050073
SUT785	2	28	28	Japan		Pig	2014	Tohya et al., 2016	DRR050074
SUT804	2	28	28	Japan		Pig	2014	Tohya et al., 2016	DRR050075
SUT806	2	28	28	Japan		Pig	2014	Tohya et al., 2016	DRR050076
SUT876	2	1	1	Japan		Pig	2014	Tohya et al., 2016	DRR050077
SUT877	2	1	1	Japan		Pig	2014	Tohya et al., 2016	DRR050078
SUT906	2	1	1	Japan		Pig	2014	Tohya et al., 2016	DRR050079
SUT907	2	1	1	Japan		Pig	2014	Tohya et al., 2016	DRR050080
SUT926	2	1	1	Japan		Pig	2014	Tohya et al., 2016	DRR050081
SUT927	2	1	1	Japan		Pig	2014	Tohya et al., 2016	DRR050082
SUT1006	2	28	28	Japan		Pig	2014	Tohya et al., 2016	DRR050083
SUT1007	2	28	28	Japan		Pig	2014	Tohya et al., 2016	DRR050084
SUT1024	2	1	1	Japan		Pig	2014	Tohya et al., 2016	DRR050086
SUT1044	2	28	28	Japan		Pig	2014	Tohya et al., 2016	DRR050087
SUT1046	2	28	28	Japan		Pig	2014	Tohya et al., 2016	DRR050088
SUT1189	2	28	28	Japan		Pig	2014	Tohya et al., 2016	DRR050089
SUT1190	2	28	28	Japan		Pig	2014	Tohya et al., 2016	DRR050090
SUT1330	2	28	28	Japan		Pig	2014	Tohya et al., 2016	DRR050092
SUT1334	2	28	28	Japan		Pig	2014	Tohya et al., 2016	DRR050093
SUT1337	2	28	28	Japan		Pig	2014	Tohya et al., 2016	DRR050094
SUT1467	2	28	28	Japan		Pig	2014	Tohya et al., 2016	DRR050095
SUT1468	2	28	28	Japan		Pig	2014	Tohya et al., 2016	DRR050096
SUT1582	2	28	28	Japan		Pig	2014	Tohya et al., 2016	DRR050097
SUT1583	2	28	28	Japan		Pig	2014	Tohya et al., 2016	DRR050098
SUT1596	2	28	28	Japan		Pig	2014	Tohya et al., 2016	DRR050099
SUT1607	2	28	28	Japan		Pig	2014	Tohya et al., 2016	DRR050100
SUT1675	2	28	28	Japan		Pig	2014	Tohya et al., 2016	DRR050101
SUT1678	2	28	28	Japan		Pig	2014	Tohya et al., 2016	DRR050102
SUT1789	2	28	28	Japan		Pig	2014	Tohya et al., 2016	DRR050103
SUT1797	2	28	28	Japan		Pig	2014	Tohya et al., 2016	DRR050104
SUT1865	2	28	28	Japan		Pig	2014	Tohya et al., 2016	DRR050105
SUT1882	2	28	28	Japan		Pig	2014	Tohya et al., 2016	DRR050106
SUT1908	2	1	1	Japan		Pig	2014	Tohya et al., 2016	DRR050107
SUT1914	2	1	1	Japan		Pig	2014	Tohya et al., 2016	DRR050108
SUT2052	2	28	28	Japan		Pig	2014	Tohya et al., 2016	DRR050109
SUT2055	2	28	28	Japan		Pig	2014	Tohya et al., 2016	DRR050110
SUT2080	2	28	28	Japan		Pig	2014	Tohya et al., 2016	DRR050111
SUT2083	2	28	28	Japan		Pig	2014	Tohya et al., 2016	DRR050112
SUT2148	2	28	28	Japan		Pig	2014	Tohya et al., 2016	DRR050113
SUT2154	2	28	28	Japan		Pig	2014	Tohya et al., 2016	DRR050114
SUT2188	2	28	28	Japan		Pig	2014	Tohya et al., 2016	DRR050115
SUT2189	2	28	28	Japan		Pig	2014	Tohya et al., 2016	DRR050116
SUT2199	2	1	1	Japan		Pig	2014	Tohya et al., 2016	DRR050117
SUT2210	2	1	1	Japan		Pig	2014	Tohya et al., 2016	DRR050118
SUT2222	2	28	28	Japan		Pig	2014	Tohya et al., 2016	DRR050119
SUT2241	2	28	28	Japan		Pig	2014	Tohya et al., 2016	DRR050120
SUT2250	2	28	28	Japan		Pig	2014	Tohya et al., 2016	DRR050121
SUT2256	2	28	28	Japan		Pig	2014	Tohya et al., 2016	DRR050122
B38A	2	1	1	Vietnam		Human	/	Athey et al., 2016a	ERR047092
LL-P	2	873	1	UK		Pig	2012	Athey et al., 2016a	ERR120017
LSL	2	28	28	UK		Pig	/	Athey et al., 2016a	ERR120121
LSS	2	891	1	UK		Pig	/	Athey et al., 2016a	ERR120124
LSD	2	891	1	UK		Pig	/	Athey et al., 2016a	ERR120125
LS1N	2	1	1	UK		Pig	/	Athey et al., 2016a	ERR120141
LS2O	2	1	1	UK		Pig	/	Athey et al., 2016a	ERR120142
LS8U	2	1	1	UK		Pig	/	Athey et al., 2016a	ERR120148
LS5C	2	873	1	UK		Pig	/	Athey et al., 2016a	ERR120155
LS0T	2	873	1	UK		Pig	/	Athey et al., 2016a	ERR120170
LS1U	2	1	1	UK		Pig	/	Athey et al., 2016a	ERR120171
LS2G	2	1	1	UK		Pig	/	Athey et al., 2016a	ERR120182
LS3H	2	1	1	UK		Pig	/	Athey et al., 2016a	ERR120183
Togo129	2	1	1	Togo		Human	2013.5.4	Tall et al., 2016	ERR1548599
Togo132	2	1	1	Togo		Human	2014.7.7	Tall et al., 2016	ERR1548600
Togo27	2	956	1	Togo		Human	2011.6.10	Tall et al., 2016	ERR1548602
Togo6	2	956	1	Togo		Human	2010.8.23	Tall et al., 2016	ERR1548605
Togo63	2	956	1	Togo		Human	2012.1.21	Tall et al., 2016	ERR1548606
Togo68	2	956	1	Togo		Human	2012.5.10	Tall et al., 2016	ERR1548607
Togo69	2	956	1	Togo		Human	2012.5.10	Tall et al., 2016	ERR1548608
Togo92	2	956	1	Togo		Human	2012.6.12	Tall et al., 2016	ERR1548609
B21T	2	1	1	Vietnam		Human	/	Athey et al., 2016a	ERR193233
B23U	2	1	1	Vietnam		Human	/	Athey et al., 2016a	ERR193234
B27V	2	1	1	Vietnam		Human	/	Athey et al., 2016a	ERR193235
B24W	2	1	1	Vietnam		Human	/	Athey et al., 2016a	ERR193236
B22X	2	1	1	Vietnam		Human	/	Athey et al., 2016a	ERR193237
B28Y	2	1	1	Vietnam		Human	/	Athey et al., 2016a	ERR193238
B33Z	2	1	1	Vietnam		Human	/	Athey et al., 2016a	ERR193239
B35B	2	1	1	Vietnam		Human	/	Athey et al., 2016a	ERR193241
B31C	2	1	1	Vietnam		Human	/	Athey et al., 2016a	ERR193242
B39D	2	1	1	Vietnam		Human	/	Athey et al., 2016a	ERR193243
B34E	2	1	1	Vietnam		Human	/	Athey et al., 2016a	ERR193244
B35F	2	1	1	Vietnam		Human	/	Athey et al., 2016a	ERR193245
B36G	2	1	1	Vietnam		Human	/	Athey et al., 2016a	ERR193246
B37H	2	1	1	Vietnam		Human	/	Athey et al., 2016a	ERR193247
B38I	2	1	1	Vietnam		Human	/	Athey et al., 2016a	ERR193248
B32J	2	1	1	Vietnam		Human	/	Athey et al., 2016a	ERR193249
B36K	2	1	1	Vietnam		Human	/	Athey et al., 2016a	ERR193250
E39A	2	1	1	Vietnam		Human	/	Athey et al., 2016a	ERR193290
E56B	2	1	1	Vietnam		Human	/	Athey et al., 2016a	ERR193291
E57C	2	1	1	Vietnam		Human	/	Athey et al., 2016a	ERR193292
E58D	2	1	1	Vietnam		Human	/	Athey et al., 2016a	ERR193293
E55E	2	1	1	Vietnam		Human	/	Athey et al., 2016a	ERR193294
E63F	2	1	1	Vietnam		Human	/	Athey et al., 2016a	ERR193295
E66G	2	1	1	Vietnam		Human	/	Athey et al., 2016a	ERR193296
F19J	2	1	1	Vietnam		Pig	/	Athey et al., 2016a	ERR193299
F1L	2	1	1	Vietnam		Pig	/	Athey et al., 2016a	ERR193300
F1N	2	1	1	Vietnam		Pig	/	Athey et al., 2016a	ERR193301
F2P	2	1	1	Vietnam		Pig	/	Athey et al., 2016a	ERR193302
F2S	2	1	1	Vietnam		Pig	/	Athey et al., 2016a	ERR193303
F4V	2	1	1	Vietnam		Pig	/	Athey et al., 2016a	ERR193304
F5D	2	1	1	Vietnam		Pig	/	Athey et al., 2016a	ERR193305
F5F	2	1	1	Vietnam		Pig	/	Athey et al., 2016a	ERR193306
F5K	2	1	1	Vietnam		Pig	/	Athey et al., 2016a	ERR193307
F7L	2	1	1	Vietnam		Pig	/	Athey et al., 2016a	ERR193308
F7M	2	1	1	Vietnam		Pig	/	Athey et al., 2016a	ERR193309
F7N	2	1	1	Vietnam		Pig	/	Athey et al., 2016a	ERR193310
F9O	2	1	1	Vietnam		Pig	/	Athey et al., 2016a	ERR193311
F17K	2	1	1	Vietnam		Pig	/	Athey et al., 2016a	ERR193313
F14M	2	1	1	Vietnam		Pig	/	Athey et al., 2016a	ERR211699
F21O	2	1	1	Vietnam		Pig	/	Athey et al., 2016a	ERR211700
F20Q	2	1	1	Vietnam		Pig	/	Athey et al., 2016a	ERR211701
F25R	2	1	1	Vietnam		Pig	/	Athey et al., 2016a	ERR211702
F38T	2	1	1	Vietnam		Pig	/	Athey et al., 2016a	ERR211703
F36U	2	1	1	Vietnam		Pig	/	Athey et al., 2016a	ERR211704
F45W	2	1	1	Vietnam		Pig	/	Athey et al., 2016a	ERR211705
F49X	2	1	1	Vietnam		Pig	/	Athey et al., 2016a	ERR211706
F48Y	2	1	1	Vietnam		Pig	/	Athey et al., 2016a	ERR211707
F41Z	2	1	1	Vietnam		Pig	/	Athey et al., 2016a	ERR211708
F48A	2	1	1	Vietnam		Pig	/	Athey et al., 2016a	ERR211709
F43B	2	1	1	Vietnam		Pig	/	Athey et al., 2016a	ERR211710
F51C	2	1	1	Vietnam		Pig	/	Athey et al., 2016a	ERR211711
F57E	2	1	1	Vietnam		Pig	/	Athey et al., 2016a	ERR211712
F57G	2	1	1	Vietnam		Pig	/	Athey et al., 2016a	ERR211713
F55H	2	1	1	Vietnam		Pig	/	Athey et al., 2016a	ERR211714
F50I	2	NF		Vietnam		Pig	/	Athey et al., 2016a	ERR211715
F53J	2	1	1	Vietnam		Pig	/	Athey et al., 2016a	ERR211716
S2Q	2	1	1	Vietnam		Human	/	Athey et al., 2016a	ERR211724
S2R	2	1	1	Vietnam		Human	/	Athey et al., 2016a	ERR211725
S2S	2	1	1	Vietnam		Human	/	Athey et al., 2016a	ERR211726
S2T	2	1	1	Vietnam		Human	/	Athey et al., 2016a	ERR211727
S2U	2	1	1	Vietnam		Human	/	Athey et al., 2016a	ERR211728
S2V	2	1	1	Vietnam		Human	/	Athey et al., 2016a	ERR211729
S3D	2	NF		Vietnam		Human	/	Athey et al., 2016a	ERR211737
S3E	2	1	1	Vietnam		Human	/	Athey et al., 2016a	ERR211738
S8V	2	1	1	Vietnam		Human	/	Athey et al., 2016a	ERR211755
S8W	2	1	1	Vietnam		Human	/	Athey et al., 2016a	ERR211756
S8X	2	1	1	Vietnam		Human	/	Athey et al., 2016a	ERR211757
S8Y	2	144	1	Vietnam		Human	/	Athey et al., 2016a	ERR211758
S8Z	2	1	1	Vietnam		Human	/	Athey et al., 2016a	ERR211759
S9J	2	144	1	Vietnam		Human	/	Athey et al., 2016a	ERR211760
S9A	2	1	1	Vietnam		Human	/	Athey et al., 2016a	ERR211761
S11P	2	1	1	Vietnam		Human	/	Athey et al., 2016a	ERR211762
S12Z	2	144	1	Vietnam		Human	/	Athey et al., 2016a	ERR211763
V20B	2	1	1	Vietnam		Human	/	Athey et al., 2016a	ERR211764
V38Y	2	1	1	Vietnam		Human	/	Athey et al., 2016a	ERR211787
V38Z	2	1	1	Vietnam		Human	/	Athey et al., 2016a	ERR211788
0Z-B	2	1	1	Vietnam		Pig	/	Athey et al., 2016a	ERR211789
0Z-C	2	1	1	Vietnam		Pig	/	Athey et al., 2016a	ERR211790
0Z-D	2	1	1	Vietnam		Pig	/	Athey et al., 2016a	ERR211791
0Z-A	2	1	1	Vietnam		Pig	/	Athey et al., 2016a	ERR211792
CU2Z	2	1	1	Vietnam		Pig	/	Athey et al., 2016a	ERR211793
CU2A	2	1	1	Vietnam		Pig	/	Athey et al., 2016a	ERR211794
HN075231	2	1	28	China	Henan	Diseased Pig	2008	Tang et al., 2011	HN075231
HN08324	2	7	1	China	Henan	Diseased Pig	2008	Tang et al., 2011	HN08324
HZ060601	2	28	28	China	Zhejiang	Diseased Pig	2008	Tang et al., 2011	HZ060601
LP081102	2	1	1	China	Henan	Diseased Pig	2008	Tang et al., 2011	LP081102
LP090401	2	1	1	China	Henan	Diseased Pig	2008	Tang et al., 2011	LP090401
832	1&14	11	1	China	Hubei	Pig	2013	Zou et al., 2018	POOA01
812	1&14	11	1	China	Hubei	Pig	2013	Zou et al., 2018	POOC01
S428	2	28	28	Italy		Diseased Pig	2019	Cucco et al., 2022	SRR14428155
S317	2	1	1	Italy		Diseased Pig	2018	Cucco et al., 2022	SRR14428161
S316	2	7	1	Italy		Diseased Pig	2018	Cucco et al., 2022	SRR14428163
SS184	14	1	1	Canada		Pig	2018	NCBI	SRR15496278
SS183	14	1	1	Canada		Pig	2018	NCBI	SRR15496280
98001	2	7	1	China	Jiangsu	Diseased Pig	1998	Du et al., 2017	SRR2649234
98015	2	7	1	China	Jiangsu	Human	1998	Du et al., 2017	SRR2649235
9903	2	7	1	China	Jiangsu	Human	1999	Du et al., 2017	SRR2649236
SC130	2	7	1	China	Sichuan	Human	2005	Du et al., 2017	SRR2652751
SC150	2	7	1	China	Sichuan	Human	2005	Du et al., 2017	SRR2654043
SC151	2	7	1	China	Sichuan	Human	2005	Du et al., 2017	SRR2654045
SC152	2	7	1	China	Sichuan	Human	2005	Du et al., 2017	SRR2654046
SC154	2	7	1	China	Sichuan	Human	2005	Du et al., 2017	SRR2654048
SC175	2	7	1	China	Sichuan	Human	2005	Du et al., 2017	SRR2654740
SC183	2	7	1	China	Sichuan	Human	2005	Du et al., 2017	SRR2654742
SC191	2	7	1	China	Sichuan	Human	2005	Du et al., 2017	SRR2654743
SC195	2	7	1	China	Sichuan	Human	2005	Du et al., 2017	SRR2654744
SC202	2	7	1	China	Sichuan	Human	2005	Du et al., 2017	SRR2654745
SC204	2	7	1	China	Sichuan	Human	2005	Du et al., 2017	SRR2654746
SC205	2	7	1	China	Sichuan	Human	2005	Du et al., 2017	SRR2654747
SC209	2	7	1	China	Sichuan	Human	2005	Du et al., 2017	SRR2654748
SC210	2	7	1	China	Sichuan	Human	2005	Du et al., 2017	SRR2654868
SC212	2	7	1	China	Sichuan	Human	2005	Du et al., 2017	SRR2655056
SC214	2	7	1	China	Sichuan	Human	2005	Du et al., 2017	SRR2655057
SC216	2	7	1	China	Sichuan	Human	2005	Du et al., 2017	SRR2655058
SC217	2	7	1	China	Sichuan	Human	2005	Du et al., 2017	SRR2655059
SC219	2	7	1	China	Sichuan	Human	2005	Du et al., 2017	SRR2655377
SC221	2	7	1	China	Sichuan	Human	2005	Du et al., 2017	SRR2655380
SC222	2	7	1	China	Sichuan	Human	2005	Du et al., 2017	SRR2655382
SC223	2	7	1	China	Sichuan	Human	2005	Du et al., 2017	SRR2655384
SC224	2	7	1	China	Sichuan	Human	2005	Du et al., 2017	SRR2655391
SC226	2	7	1	China	Sichuan	Human	2005	Du et al., 2017	SRR2655396
SC227	2	7	1	China	Sichuan	Human	2005	Du et al., 2017	SRR2655397
SC249	2	7	1	China	Sichuan	Human	2005	Du et al., 2017	SRR2655399
SC250	2	7	1	China	Sichuan	Human	2005	Du et al., 2017	SRR2655400
SC256	2	7	1	China	Sichuan	Human	2005	Du et al., 2017	SRR2655401
SC258	2	7	1	China	Sichuan	Human	2005	Du et al., 2017	SRR2655549
SC259	2	7	1	China	Sichuan	Human	2005	Du et al., 2017	SRR2655635
SC260	2	7	1	China	Sichuan	Human	2005	Du et al., 2017	SRR2655636
SC261	2	7	1	China	Sichuan	Human	2005	Du et al., 2017	SRR2655712
SC264	2	7	1	China	Sichuan	Human	2005	Du et al., 2017	SRR2655729
SC266	2	7	1	China	Sichuan	Human	2005	Du et al., 2017	SRR2655730
SC268	2	7	1	China	Sichuan	Human	2005	Du et al., 2017	SRR2655731
SC275	2	7	1	China	Sichuan	Human	2005	Du et al., 2017	SRR2655732
SC276	2	7	1	China	Sichuan	Human	2005	Du et al., 2017	SRR2655733
SC279	2	7	1	China	Sichuan	Human	2005	Du et al., 2017	SRR2655734
SC281	2	7	1	China	Sichuan	Human	2005	Du et al., 2017	SRR2655735
SC282	2	7	1	China	Sichuan	Human	2005	Du et al., 2017	SRR2655736
SC284	2	7	1	China	Sichuan	Human	2005	Du et al., 2017	SRR2655738
SC304	2	7	1	China	Sichuan	Human	2005	Du et al., 2017	SRR2655740
SC306	2	7	1	China	Sichuan	Human	2005	Du et al., 2017	SRR2655741
SC307	2	7	1	China	Sichuan	Human	2005	Du et al., 2017	SRR2655742
SC308	2	7	1	China	Sichuan	Human	2005	Du et al., 2017	SRR2655743
SC311	2	7	1	China	Sichuan	Human	2005	Du et al., 2017	SRR2655744
SC316	2	7	1	China	Sichuan	Human	2005	Du et al., 2017	SRR2655745
SC317	2	7	1	China	Sichuan	Human	2005	Du et al., 2017	SRR2655746
SC318	2	7	1	China	Sichuan	Human	2005	Du et al., 2017	SRR2655747
SC319	2	7	1	China	Sichuan	Human	2005	Du et al., 2017	SRR2655748
SC321	2	7	1	China	Sichuan	Human	2005	Du et al., 2017	SRR2657559
SC322	2	7	1	China	Sichuan	Human	2005	Du et al., 2017	SRR2657572
SC325	2	7	1	China	Sichuan	Human	2005	Du et al., 2017	SRR2657574
SC326	2	7	1	China	Sichuan	Human	2005	Du et al., 2017	SRR2657576
SC327	2	7	1	China	Sichuan	Human	2005	Du et al., 2017	SRR2657578
SC328	2	7	1	China	Sichuan	Human	2005	Du et al., 2017	SRR2657580
SC329	2	7	1	China	Sichuan	Human	2005	Du et al., 2017	SRR2657581
SC330	2	7	1	China	Sichuan	Human	2005	Du et al., 2017	SRR2657583
SC331	2	7	1	China	Sichuan	Human	2005	Du et al., 2017	SRR2657584
SC332	2	7	1	China	Sichuan	Human	2005	Du et al., 2017	SRR2657587
SC334	2	7	1	China	Sichuan	Human	2005	Du et al., 2017	SRR2657591
SC338	2	7	1	China	Sichuan	Human	2005	Du et al., 2017	SRR2657593
SC340	2	7	1	China	Sichuan	Human	2005	Du et al., 2017	SRR2657596
SC341	2	7	1	China	Sichuan	Human	2005	Du et al., 2017	SRR2657599
SC342	2	7	1	China	Sichuan	Human	2005	Du et al., 2017	SRR2657601
SC343	2	7	1	China	Sichuan	Human	2005	Du et al., 2017	SRR2657604
SC346	2	7	1	China	Sichuan	Human	2005	Du et al., 2017	SRR2657606
SC357	2	7	1	China	Sichuan	Human	2005	Du et al., 2017	SRR2657609
SC50	2	7	1	China	Sichuan	Diseased Pig	2005	Du et al., 2017	SRR2657614
SC7	2	7	1	China	Sichuan	Diseased Pig	2005	Du et al., 2017	SRR2657622
SC83	2	7	1	China	Sichuan	Human	2005	Du et al., 2017	SRR2657623
SC89	2	7	1	China	Sichuan	Human	2005	Du et al., 2017	SRR2657624
SC90	2	7	1	China	Sichuan	Human	2005	Du et al., 2017	SRR2657626
NSUI006	2	25	25	USA		Pig	2000	Athey et al., 2016b	SRR2891620
NSUI041	2	25	25	Canada		Pig	2011	Athey et al., 2016b	SRR2891621
NSUI042	2	25	25	Canada		Pig	2011	Athey et al., 2016b	SRR2891622
NSUI043	2	25	25	Canada		Pig	2011	Athey et al., 2016b	SRR2891623
NSUI044	2	25	25	Canada		Pig	2011	Athey et al., 2016b	SRR2891624
NSUI045	2	25	25	Canada		Pig	2011	Athey et al., 2016b	SRR2891625
NSUI046	2	25	25	Canada		Pig	2011	Athey et al., 2016b	SRR2891626
NSUI047	2	25	25	Canada		Pig	2011	Athey et al., 2016b	SRR2891627
NSUI048	2	25	25	Canada		Pig	2011	Athey et al., 2016b	SRR2891628
NSUI049	2	25	25	Canada		Pig	2011	Athey et al., 2016b	SRR2891629
NSUI050	2	25	25	Canada		Pig	2010	Athey et al., 2016b	SRR2891630
NSUI012	2	25	25	USA		Pig	2000	Athey et al., 2016b	SRR2891631
NSUI051	2	25	25	Canada		Pig	2010	Athey et al., 2016b	SRR2891632
NSUI052	2	25	25	Canada		Pig	2007	Athey et al., 2016b	SRR2891633
NSUI053	2	25	25	Canada		Pig	2007	Athey et al., 2016b	SRR2891634
NSUI054	2	25	25	Canada		Pig	2007	Athey et al., 2016b	SRR2891635
NSUI055	2	25	25	Canada		Pig	2008	Athey et al., 2016b	SRR2891636
NSUI056	2	25	25	Canada		Pig	2008	Athey et al., 2016b	SRR2891637
NSUI057	2	25	25	Canada		Pig	2007	Athey et al., 2016b	SRR2891638
NSUI060	2	25	25	Canada		Pig	2008	Athey et al., 2016b	SRR2891639
NSUI061	2	25	25	Canada		Pig	2007	Athey et al., 2016b	SRR2891640
NSUI063	2	25	25	Canada		Pig	2007	Athey et al., 2016b	SRR2891641
NSUI033	2	25	25	Thailand		Human	2001	Athey et al., 2016b	SRR2891642
NSUI065	2	25	25	Canada		Pig	2007	Athey et al., 2016b	SRR2891643
NSUI066	2	25	25	Canada		Pig	2007	Athey et al., 2016b	SRR2891644
NSUI068	2	25	25	Canada		Pig	2008	Athey et al., 2016b	SRR2891645
NSUI069	2	25	25	Canada		Pig	2008	Athey et al., 2016b	SRR2891646
NSUI070	2	25	25	Canada		Pig	2008	Athey et al., 2016b	SRR2891647
NSUI072	2	25	25	Canada		Pig	2008	Athey et al., 2016b	SRR2891648
NSUI075	2	25	25	Canada		Pig	2008	Athey et al., 2016b	SRR2891649
NSUI077	2	25	25	Canada		Pig	2008	Athey et al., 2016b	SRR2891650
NSUI078	2	25	25	Canada		Pig	2008	Athey et al., 2016b	SRR2891651
NSUI082	2	25	25	USA		Human	/	Athey et al., 2016b	SRR2891652
NSUI034	2	25	25	Thailand		Human	2002	Athey et al., 2016b	SRR2891653
NSUI088	2	25	25	Canada		Pig	2008	Athey et al., 2016b	SRR2891654
NSUI089	2	25	25	Canada		Pig	2008	Athey et al., 2016b	SRR2891655
NSUI092	2	25	25	Thailand		Human	2001	Athey et al., 2016b	SRR2891656
NSUI093	2	25	25	Canada		Pig	2007	Athey et al., 2016b	SRR2891657
NSUI094	2	25	25	Canada		Pig	2008	Athey et al., 2016b	SRR2891658
NSUI096	2	25	25	Canada		Pig	2008	Athey et al., 2016b	SRR2891659
NSUI097	2	25	25	Canada		Pig	2008	Athey et al., 2016b	SRR2891660
NSUI099	2	25	25	Canada		Pig	2008	Athey et al., 2016b	SRR2891661
NSUI100	2	25	25	Canada		Pig	2007	Athey et al., 2016b	SRR2891662
NSUI102	2	25	25	Canada		Pig	2010	Athey et al., 2016b	SRR2891663
NSUI035	2	25	25	Thailand		Human	2002	Athey et al., 2016b	SRR2891664
NSUI103	2	25	25	Canada		Pig	2010	Athey et al., 2016b	SRR2891665
NSUI037	2	25	25	Thailand		Human	2001	Athey et al., 2016b	SRR2891666
NSUI038	2	25	25	Thailand		Human	2002	Athey et al., 2016b	SRR2891667
NSUI039	2	25	25	Thailand		Human	2011	Athey et al., 2016b	SRR2891668
NSUI040	2	25	25	Thailand		Human	2011	Athey et al., 2016b	SRR2891669
NSUI131	2	25	25	canada		/	/	Athey et al., 2016a	SRR3066730
NSUI132	2	25	25	canada		/	/	Athey et al., 2016a	SRR3066731
NSUI133	2	28	28	canada		/	/	Athey et al., 2016a	SRR3066732
NSUI134	2	28	28	canada		/	/	Athey et al., 2016a	SRR3066733
NSUI135	2	25	25	canada		/	/	Athey et al., 2016a	SRR3066734
NSUI136	2	28	28	canada		/	/	Athey et al., 2016a	SRR3066735
NSUI137	2	25	25	canada		/	/	Athey et al., 2016a	SRR3066737
NSUI183	14	1	1	Canada		/	/	Athey et al., 2016a	SRR3066786
NSUI184	14	1	1	Canada		/	/	Athey et al., 2016a	SRR3066787
NSUI186	14	1	1	Canada		/	/	Athey et al., 2016a	SRR3066789
NSUI187	14	1	1	Canada		/	/	Athey et al., 2016a	SRR3066790
NSUI188	14	1	1	Canada		/	/	Athey et al., 2016a	SRR3066792
NSUI189	14	1	1	Canada		/	/	Athey et al., 2016a	SRR3066793
105	2	1	1	Argentina		Human	1995	Callejo et al., 2016	SRR3954837
106	2	1	1	Argentina		Human	2003	Callejo et al., 2016	SRR3954838
107	2	1	1	Argentina		Human	2003	Callejo et al., 2016	SRR3954839
109	2	1	1	Argentina		Human	2003	Callejo et al., 2016	SRR3954841
110	2	1	1	Argentina		Human	2013	Callejo et al., 2016	SRR3954842
112	2	1	1	Argentina		Human	2012	Callejo et al., 2016	SRR3954844
113	2	1	1	Argentina		Human	2014	Callejo et al., 2016	SRR3954845
114	2	1	1	Argentina		Human	2012	Callejo et al., 2016	SRR3954846
206-4076	2	NF		Australia		Pig	2017	O'Dea et al., 2018	SRR7369571
65-1555	2	1	1	Australia		Pig	2013	O'Dea et al., 2018	SRR7369582
4734	2	1	1	Australia		Pig	2015	O'Dea et al., 2018	SRR7369583
4720	2	1	1	Australia		Pig	2015	O'Dea et al., 2018	SRR7369585
432	2	1	1	Australia		Pig	2010	O'Dea et al., 2018	SRR7369587
176-3647	2	28	28	Australia		Pig	2016	O'Dea et al., 2018	SRR7369624
181-3669	2	25	25	Australia		Pig	2016	O'Dea et al., 2018	SRR7369627
125_2266	2	25	25	Australia		Pig	2014	O'Dea et al., 2018	SRR7369706
147-3187	2	28	28	Australia		Pig	2016	O'Dea et al., 2018	SRR7369709
148-3188	2	28	28	Australia		Pig	2016	O'Dea et al., 2018	SRR7369710
GX85	14	7	1	China	Guangxi	Human	2018	Wang et al., 2019	SRR8523115
GX84	14	7	1	China	Guangxi	Human	2017	Wang et al., 2019	SRR8523116
GX91	14	7	1	China	Guangxi	Human	2018	Wang et al., 2019	SRR8523117
GX70	14	7	1	China	Guangxi	Human	2016	Wang et al., 2019	SRR8523118
GX64	14	7	1	China	Guangxi	Human	2016	Wang et al., 2019	SRR8523119
GX51	14	7	1	China	Guangxi	Human	2015	Wang et al., 2019	SRR8523120
GX50	14	7	1	China	Guangxi	Human	2015	Wang et al., 2019	SRR8523121
GX83	14	7	1	China	Guangxi	Human	2017	Wang et al., 2019	SRR8523122
GX81	14	7	1	China	Guangxi	Human	2017	Wang et al., 2019	SRR8523123
GX80	14	7	1	China	Guangxi	Human	2017	Wang et al., 2019	SRR8523124
GX79	2	7	1	China	Guangxi	Human	2017	Wang et al., 2019	SRR8523125
GX97	14	7	1	China	Guangxi	Human	2018	Wang et al., 2019	SRR8523126
GX98	2	7	1	China	Guangxi	Human	2016	Wang et al., 2019	SRR8523127
GX95	14	7	1	China	Guangxi	Human	2013	Wang et al., 2019	SRR8523128
GX86	14	7	1	China	Guangxi	Human	2018	Wang et al., 2019	SRR8523129
GX87	14	7	1	China	Guangxi	Human	2018	Wang et al., 2019	SRR8523130
GX88	2	7	1	China	Guangxi	Human	2018	Wang et al., 2019	SRR8523131
GX89	14	7	1	China	Guangxi	Human	2018	Wang et al., 2019	SRR8523132
GX25	2	7	1	China	Guangxi	Human	2012	Wang et al., 2019	SRR8523133
GX27	14	7	1	China	Guangxi	Human	2012	Wang et al., 2019	SRR8523134
GX22	2	7	1	China	Guangxi	Human	2012	Wang et al., 2019	SRR8523135
GX24	14	7	1	China	Guangxi	Human	2012	Wang et al., 2019	SRR8523136
GX39	14	7	1	China	Guangxi	Human	2014	Wang et al., 2019	SRR8523137
GX47	2	7	1	China	Guangxi	Human	2014	Wang et al., 2019	SRR8523138
GX28	14	7	1	China	Guangxi	Human	2013	Wang et al., 2019	SRR8523139
GX37	14	7	1	China	Guangxi	Human	2014	Wang et al., 2019	SRR8523140
GX48	14	7	1	China	Guangxi	Human	2015	Wang et al., 2019	SRR8523141
GX49	2	7	1	China	Guangxi	Human	2015	Wang et al., 2019	SRR8523142
GX11	14	7	1	China	Guangxi	Human	2008	Wang et al., 2019	SRR8523143
GX13	14	7	1	China	Guangxi	Human	2008	Wang et al., 2019	SRR8523144
GX8	14	7	1	China	Guangxi	Human	2007	Wang et al., 2019	SRR8523145
GX9	2	7	1	China	Guangxi	Human	2007	Wang et al., 2019	SRR8523146
GX17	14	7	1	China	Guangxi	Human	2010	Wang et al., 2019	SRR8523147
GX18	2	7	1	China	Guangxi	Human	2011	Wang et al., 2019	SRR8523148
GX14	2	7	1	China	Guangxi	Human	2008	Wang et al., 2019	SRR8523149
GX16	14	7	1	China	Guangxi	Human	2010	Wang et al., 2019	SRR8523150
GX19	14	7	1	China	Guangxi	Human	2011	Wang et al., 2019	SRR8523151
GX21	2	7	1	China	Guangxi	Human	2012	Wang et al., 2019	SRR8523152
2016UMN1440.1	2	25	25	USA		Diseased Pig	2016	Estrada et al., 2021	SRR9123070
2015UMN3851.7	2	1	1	USA		Diseased Pig	2015	Estrada et al., 2021	SRR9123071
2015UMN4009.2	2	1	1	USA		Diseased Pig	2015	Estrada et al., 2021	SRR9123072
2014UMN1785.4	2	28	28	USA		Diseased Pig	2014	Estrada et al., 2021	SRR9123094
2016UMN668.5	2	1	1	USA		Diseased Pig	2016	Estrada et al., 2021	SRR9123106
2017KSU220.2	2	1	1	USA		Diseased Pig	2017	Estrada et al., 2021	SRR9123116
2016UMN2628.1	14	1	1	USA		Diseased Pig	2016	Estrada et al., 2021	SRR9123137
2016UMN2642.9	2	961	28	USA		Diseased Pig	2016	Estrada et al., 2021	SRR9123138
2016UMN2627.9	14	1	1	USA		Diseased Pig	2016	Estrada et al., 2021	SRR9123140
2015UMN3479.3	14	1	1	USA		Diseased Pig	2015	Estrada et al., 2021	SRR9123149
2016UMN3120.1	14	1	1	USA		Diseased Pig	2016	Estrada et al., 2021	SRR9123158
2014UMN3720.5	2	28	28	USA		Pig	2014	Estrada et al., 2021	SRR9123163
2015UMN865.5	2	28	28	Mexico		Pig	2015	Estrada et al., 2021	SRR9123166
2014UMN3295.5	2	28	28	USA		Pig	2014	Estrada et al., 2021	SRR9123170
2015UMN637.3	2	28	28	USA		Diseased Pig	2015	Estrada et al., 2021	SRR9123222
2015UMN689	2	28	28	USA		Diseased Pig	2015	Estrada et al., 2021	SRR9123227
2015UMN3436.5	2	28	28	USA		Diseased Pig	2015	Estrada et al., 2021	SRR9123232
2014UMN2148.7	2	25	25	USA		Diseased Pig	2014	Estrada et al., 2021	SRR9123234
2014UMN4118.6	2	28	28	USA		Diseased Pig	2014	Estrada et al., 2021	SRR9123254
2015UMN80.9	2	1	1	USA		Diseased Pig	2015	Estrada et al., 2021	SRR9123257
2015UMN36	14	1	1	USA		Diseased Pig	2015	Estrada et al., 2021	SRR9123258
2017UMN539.9	2	961	28	USA		Diseased Pig	2017	Estrada et al., 2021	SRR9123260
CH104	1&14	7	1	China	Guizhou	Human	2016	Dong et al., 2021	VZJE00000000
CH11	1&14	1	1	China	Guangxi	Human	2013.10.14	Dong et al., 2021	VZJG00000000
CH1	1&14	7	1	China	Guangxi	Human	2010.9.10	Dong et al., 2021	VZJO00000000
CH29	1&14	7	1	China	Guangxi	Human	2011.8.5	Dong et al., 2021	VZJY00000000
CH31	1&14	7	1	China	Guangxi	Human	2012.9.12	Dong et al., 2021	VZKB00000000
CH33	1&14	7	1	China	Guangxi	Human	2013.4.17	Dong et al., 2021	VZKD00000000
CH37	1&14	7	1	China	Guangxi	Human	2014	Dong et al., 2021	VZKH00000000
CH44	1&14	7	1	China	Guangxi	Human	2015	Dong et al., 2021	VZKO00000000
CH45	1&14	7	1	China	Guangxi	Human	2015.9.30	Dong et al., 2021	VZKP00000000
CH4	1&14	7	1	China	Guangxi	Human	2013.6.29	Dong et al., 2021	VZKT00000000
CH50	1&14	1	1	China	Zhejiang	Human	2012	Dong et al., 2021	VZKU00000000
CH66	1&14	7	1	China	Guangdong	Human	2007.9.25	Dong et al., 2021	VZLI00000000
CH68	1&14	7	1	China	Guangdong	Human	2005.11.14	Dong et al., 2021	VZLK00000000
CH95	1&14	7	1	China	Guangxi	Human	2016.8.22	Dong et al., 2021	VZMJ00000000
CH99	1&14	1	1	China	Guangxi	Human	2016	Dong et al., 2021	VZMN00000000
CH9	1&14	7	1	China	Guangxi	Human	2014	Dong et al., 2021	VZMO00000000
CPD20	1&14	11	1	China	Hubei	Diseased Pig	2016.5	Dong et al., 2021	VZNA00000000
XS06026	2	1	1	China	Zhejiang	Diseased Pig	2008	Tang et al., 2011	XS06026
ZJHN090701	2	1	1	China	Zhejiang	Diseased Pig	2008	Tang et al., 2011	zjhn090701
ZJJX0908005	2	28	28	China	Zhejiang	Diseased Pig	2008	Tang et al., 2011	ZJJX0908005
ZJJX0908008	2	28	28	China	Zhejiang	Diseased Pig	2008	Tang et al., 2011	ZJJX0908008
2706	2	28	28	China	Jiangxi	Pig	2021	This Study
2729	2	NF		China	Guangdong	Pig	2021	This Study
2812	2	1	1	China	Jiangxi	Pig	2021	This Study
2826	2	28	28	China	Guangxi	Pig	2021	This Study
2906	2	1	1	China	Guangdong	Pig	2021	This Study
2909	2	28	28	China	Guangdong	Pig	2021	This Study
2922	2	1	1	China	Guangdong	Pig	2021	This Study
2924	2	1	1	China	Guangdong	Pig	2021	This Study
2930	2	1	1	China	Guangdong	Pig	2021	This Study
2932	2	28	28	China	Guangdong	Pig	2021	This Study
CZ07011	2	7	1	China	Shenzhen	Human	2005	This Study
FS07016	2	7	1	China	Shenzhen	Human	2005	This Study
GZ07014	2	7	1	China	Shenzhen	Human	2007	This Study
JM07013	2	1	1	China	Shenzhen	Human	2006	This Study
SG07012	2	1	1	China	Shenzhen	Human	2005	This Study
SZ07009	2	7	1	China	Shenzhen	Human	2007	This Study
SZ07010	2	1	1	China	Shenzhen	Human	2007	This Study
SZ08001	2	7	1	China	Shenzhen	Human	2008	This Study
SZ08002	2	7	1	China	Shenzhen	Human	2008	This Study
SZ09001	2	242	1	China	Shenzhen	Human	2009	This Study
SZ09002	2	7	1	China	Shenzhen	Human	2009	This Study
SZ11001	2	7	1	China	Shenzhen	Human	2011	This Study
SZ11002	2	242	1	China	Shenzhen	Human	2011	This Study
SZ13003	2	7	1	China	Shenzhen	Human	2013	This Study
SZ13004	2	1	1	China	Shenzhen	Human	2013	This Study
SZ15001	2	1	1	China	Shenzhen	Human	2015	This Study
SZ16001	2	7	1	China	Shenzhen	Human	2016	This Study
SZ17007	2	242	1	China	Shenzhen	Human	2017	This Study
SZ18024	2	1	1	China	Shenzhen	Human	2018	This Study
SZ19005	2	1	1	China	Shenzhen	Human	2019	This Study
SZ19008	2	1	1	China	Shenzhen	Human	2019	This Study
SZ19010	2	25	25	China	Shenzhen	Human	2019	This Study
SZ20006	2	1	1	China	Shenzhen	Human	2000	This Study
SZ20007	2	1	1	China	Shenzhen	Human	2000	This Study
SZ21013	2	1	1	China	Shenzhen	Human	2021	This Study
FS07015	14	7	1	China	Shenzhen	Human	2007	This study
FS07017	14	7	1	China	Shenzhen	Human	2005	This study
SZ16002	14	7	1	China	Shenzhen	Human	2016	This study
SZ18022	14	7	1	China	Shenzhen	Human	2018	This study
SZ21002	14	1	1	China	Shenzhen	Human	2021	This study
SZ21011	14	7	1	China	Shenzhen	Human	2021	This study
SZ21014	14	1	1	China	Shenzhen	Human	2021	This study
SZ210609	14	7	1	China	Shenzhen	Human	2021	This study
SZHP2717	14	7	1	China	Jiangxi	Pig	2021	This study
SZHP2925	14	159	1	China	guangdong	Pig	2021	This study
Reference
ATHEY, T. B., TEATERO, S., LACOUTURE, S., TAKAMATSU, D., GOTTSCHALK, M. & FITTIPALDI, N. 2016a. Determining Streptococcus suis serotype from short-read whole-genome sequencing data. BMC Microbiol, 16, 162.
ATHEY, T. B., TEATERO, S., TAKAMATSU, D., WASSERSCHEID, J., DEWAR, K., GOTTSCHALK, M. & FITTIPALDI, N. 2016b. Population Structure and Antimicrobial Resistance Profiles of Streptococcus suis Serotype 2 Sequence Type 25 Strains. PLoS One, 11, e0150908.
CALLEJO, R., ZHENG, H., DU, P., PRIETO, M., XU, J., ZIELINSKI, G., AUGER, J. P. & GOTTSCHALK, M. 2016. Streptococcus suis serotype 2 strains isolated in Argentina (South America) are different from those recovered in North America and present a higher risk for humans. JMM Case Rep, 3, e005066.
CUCCO, L., PANICCIà, M., MASSACCI, F. R., MORELLI, A., ANCORA, M., MANGONE, I., DI PASQUALE, A., LUPPI, A., VIO, D., CAMMà, C. & MAGISTRALI, C. F. 2022. New Sequence Types and Antimicrobial Drug-Resistant Strains of Streptococcus suis in Diseased Pigs, Italy, 2017-2019. Emerg Infect Dis, 28, 139-147.
DONG, X., CHAO, Y., ZHOU, Y., ZHOU, R., ZHANG, W., FISCHETTI, V. A., WANG, X., FENG, Y. & LI, J. 2021. The global emergence of a novel Streptococcus suis clade associated with human infections. EMBO Mol Med, 13, e13810.
DU, P., ZHENG, H., ZHOU, J., LAN, R., YE, C., JING, H., JIN, D., CUI, Z., BAI, X., LIANG, J., LIU, J., XU, L., ZHANG, W., CHEN, C. & XU, J. 2017. Detection of Multiple Parallel Transmission Outbreak of Streptococcus suis Human Infection by Use of Genome Epidemiology, China, 2005. Emerg Infect Dis, 23, 204-211.
ESTRADA, A. A., GOTTSCHALK, M., RENDAHL, A., ROSSOW, S., MARSHALL-LUND, L., MARTHALER, D. G. & GEBHART, C. J. 2021. Proposed virulence-associated genes of Streptococcus suis isolates from the United States serve as predictors of pathogenicity. Porcine Health Manag, 7, 22.
O'DEA, M. A., LAIRD, T., ABRAHAM, R., JORDAN, D., LUGSOMYA, K., FITT, L., GOTTSCHALK, M., TRUSWELL, A. & ABRAHAM, S. 2018. Examination of Australian Streptococcus suis isolates from clinically affected pigs in a global context and the genomic characterisation of ST1 as a predictor of virulence. Vet Microbiol, 226, 31-40.
TALL, H., NJANPOP-LAFOURCADE, B. M., MOUNKORO, D., TIDJANI, L., AGBENOKO, K., ALASSANI, I., AMIDOU, M., TAMEKLOE, S., LAING, K. G., WITNEY, A. A., HINDS, J., VAN DER LINDEN, M. P., GESSNER, B. D. & MOïSI, J. C. 2016. Identification of Streptococcus suis Meningitis through Population-Based Surveillance, Togo, 2010-2014. Emerg Infect Dis, 22, 1262-4.
TANG, Y., ZHAO, H., WU, W., WU, D., LI, X. & FANG, W. 2011. Genetic and virulence characterization of Streptococcus suis type 2 isolates from swine in the provinces of Zhejiang and Henan, China. Folia Microbiol (Praha), 56, 541-8.
TOHYA, M., WATANABE, T., MARUYAMA, F., ARAI, S., OTA, A., ATHEY, T. B., FITTIPALDI, N., NAKAGAWA, I. & SEKIZAKI, T. 2016. Comparative Genome Analyses of Streptococcus suis Isolates from Endocarditis Demonstrate Persistence of Dual Phenotypic Clones. PLoS One, 11, e0159558.
WANG, M., DU, P., WANG, J., LAN, R., HUANG, J., LUO, M., JIANG, Y., ZENG, J., QUAN, Y., SHI, Z. & ZHENG, H. 2019. Genomic Epidemiology of Streptococcus suis Sequence Type 7 Sporadic Infections in the Guangxi Zhuang Autonomous Region of China. Pathogens, 8.
WEINERT, L. A., CHAUDHURI, R. R., WANG, J., PETERS, S. E., CORANDER, J., JOMBART, T., BAIG, A., HOWELL, K. J., VEHKALA, M., VäLIMäKI, N., HARRIS, D., CHIEU, T. T., VAN VINH CHAU, N., CAMPBELL, J., SCHULTSZ, C., PARKHILL, J., BENTLEY, S. D., LANGFORD, P. R., RYCROFT, A. N., WREN, B. W., FARRAR, J., BAKER, S., HOA, N. T., HOLDEN, M. T., TUCKER, A. W. & MASKELL, D. J. 2015. Genomic signatures of hum…
WILLEMSE, N., HOWELL, K. J., WEINERT, L. A., HEUVELINK, A., PANNEKOEK, Y., WAGENAAR, J. A., SMITH, H. E., VAN DER ENDE, A. & SCHULTSZ, C. 2016. An emerging zoonotic clone in the Netherlands provides clues to virulence and zoonotic potential of Streptococcus suis. Sci Rep, 6, 28984.
ZOU, G., ZHOU, J., XIAO, R., ZHANG, L., CHENG, Y., JIN, H., LI, L., ZHANG, L., WU, B., QIAN, P., LI, S., REN, L., WANG, J., OSHOTA, O., HERNANDEZ-GARCIA, J., WILEMAN, T. M., BENTLEY, S., WEINERT, L., MASKELL, D. J., TUCKER, A. W. D. & ZHOU, R. 2018. Effects of Environmental and Management-Associated Factors on Prevalence and Diversity of Streptococcus suis in Clinically Healthy Pig Herds in China…
