# Supplementary material for: Epidemiological and genomic analyses of human isolates of Streptococcus suis between 2005 and 2021 in Shenzhen, China
Source: Front Microbiol. 2023 Mar 27;14:1118056. doi: 10.3389/fmicb.2023.1118056 (PMC10126776; doi:10.3389/fmicb.2023.1118056)
Supplement: Supplementary file 3 [file Table_3.xlsx]

## Sheet: Sheet1
Supplementary Table S3 Distribution of minimum inhibitory concentrations for S. suis.
Drug Susceptibility Test of S. suis （n=33+38）
Antimicrobial group	Agents	MIC Range (µg/mL）																								S [n (%)]		I [n (%)]		R [n (%)]
		0.25/4.8	0.5/9.5	1/19	2/38	4/76	8/125	0.015	0.03	0.06	0.12	0.25	0.5	1	2	4	8	12	16	24	32	48	128	500	1024	Human	Swine	Human	Swine	Human	Swine
Aminoglycosides	SM													2		1	2+10	5+6	4+7	2		1	1		21+9	12 (36.36)	29 (76.32)	/	/	21 (63.64)	9 (23.68)
Amphenicols	CPL													8+10	5+23 *	20+3	1		1							33 (100)	36 (89.48)	/	1 (2.63)	0	1 (2.63)
Sulfanilamides	SMZco	28+31 *	2	1	4		5																			/	/	/	/	/	/
Lincosamides	DA							1	8+1 *	5	1+1	1				2			4	29	18					15 (45.45)	3 (7.89)	0	0	18 (54.55)	35 (92.11)
Macrolides	ERY									15+5				3	1+4	17+26										15 (45.45)	5 (13.16)	0	0	18 (54.55)	33 (86.84)
Tetracyclines	TC												1 *				32+38									1 (3.03)	0	0	0	32 (96.97)	38 (100)
Oxazolidinones	LZD													33+38 *												33 (100)	38 (100)	/	/	0	0
Fluoroquinolones	LEV												33+33 *			1	4									33 (100)	33 (86.84)	0	1 (2.63)	0	4 (10.53)
	MXF											33+32 *	2	1	3											/	/	/	/	/	/
β-lactams	PG								4+17	11+15	5+3	3+1 *	5+2	5												20 (60.61)	35 (92.11)	13 (39.39)	3 (7.89)	0	0
	CRO								33+20 *			7	10	1												33 (100)	38 (100)	0	0	0	0
	FEP										32+35 *	1+3														33 (100)	38 (100)	0	0	0	0
	CTX											33+33 *	2	3												33 (100)	38 (100)	0	0	0	0
	MEM									33+38 *																33 (100)	38 (100)	/	/	0	0
	AML											33+38 *														33 (100)	38 (100)	/	/	0	0
Glycopeptides	VA												33+38 *													33 (100)	38 (100)	/	/	0	0
	TEC												33+38													/	/	/	/	/	/
White areas indicate the range of dilutions evaluated. Green and red Vertical bars indicate clinical breakpoint (where available).Black numbers indicate human isolates and blue numbers indicate swine isolates. S = Susceptible; I = Intermediat; R = Resistant. "/" indicates that the drug has no breakpoint value for S. suis. "*" indicates the breakpoints of reference ATCC 49619.
																				+
