# Supplementary material for: Epidemiological and genomic analyses of human isolates of Streptococcus suis between 2005 and 2021 in Shenzhen, China
Source: Front Microbiol. 2023 Mar 27;14:1118056. doi: 10.3389/fmicb.2023.1118056 (PMC10126776; doi:10.3389/fmicb.2023.1118056)
Supplement: Supplementary file 4 [file Table_4.xlsx]

## Sheet: Sheet1
Supplementary Table S4 Differences in the distribution of ARGs in serotype and host
Antimicrobial group	Host	Human(n=33)		P value	Swine(n=13)		P value	Human(n=25)	Swine (n=10)	P value	Human (n=8)	Swine (n=3)	P value
	n	SS2 (n=25)	SS14 (n=8)		SS2 (n=10)	SS14 (n=3)		SS2(n=35)			SS14(n=11)
Aminoglycosides	ant(6)-Ia	19	2	0.015	0	1	0.231	19	0	<0.001	2	1	1
Tetracyclines	tet(40)	8	6	0.047	0	1	0.231	8	0	0.073	6	1	0.491
	tet(M)	12	1	0.108	0	0	/	12	0	0.007	1	0	1
	tet(O)	12	7	0.098	10	2	0.231	12	10	<0.001	7	2	0.491
